# Supplementary material for: Different Strategies Affect Enzyme Packaging into Bacterial Outer Membrane Vesicles
Source: Bioengineering (Basel). 2023 May 11;10(5):583. doi: 10.3390/bioengineering10050583 (PMC10215610; doi:10.3390/bioengineering10050583)
Supplement: Supplementary file 1 [file bioengineering-10-00583-s001.zip]

Archive with 1 entries (1 files):
- bioengineering-2374403-supplementary.pdf
